# Supplementary material for: Development of high-throughput genotyping method of all 18 HR HPV based on the MALDI-TOF MS platform and compared with the Roche Cobas 4800 HPV assay using clinical specimens
Source: BMC Cancer. 2019 Aug 22;19:825. doi: 10.1186/s12885-019-6036-z (PMC6704492; doi:10.1186/s12885-019-6036-z)
Supplement: Supplementary file 1 — Table S1. The sequences of the 18 HR HPV L1 regions. (XLSX 20 kb) [file 12885_2019_6036_MOESM1_ESM.xlsx]

## Sheet: Sheet1
Table S1 The sequences of the 18 HR HPV L1 regions
HPV	GenBank	Position	Sequence
16	K02718.1	5559-7154	ATGCAGGTGACTTTTATTTACATCCTAGTTATTACATGTTACGAAAACGACGTAAACGTTTACCATATTT TTTTTCAGATGTCTCTTTGGCTGCCTAGTGAGGCCACTGTCTACTTGCCTCCTGTCCCAGTATCTAAGGT TGTAAGCACGGATGAATATGTTGCACGCACAAACATATATTATCATGCAGGAACATCCAGACTACTTGCA GTTGGACATCCCTATTTTCCTATTAAAAAACCTAACAATAACAAAATATTAGTTCCTAAAGTATCAGGAT TACAATACAGGGTATTTAGAATACATTTACCTGACCCCAATAAGTTTGGTTTTCCTGACACCTCATTTTA TAATCCAGATACACAGCGGCTGGTTTGGGCCTGTGTAGGTGTTG…
18	MF288727.1	5607-7130	ATGGCTTTGTGGCGGCCTAGTGACAATACCGTATATCTTCCACCTCCTTCTGTGGCAAGAGTTGTAAATA CCGATGATTATGTGACTCGCACAAGCATATTTTATCATGCTGGCAGCTCTAGATTATTGACTGTTGGTAA TCCATATTTTAGGGTTCCTGCAGGTGGTGGCAATAAGCAGGATATTCCTAAGGTTTCTGCATACCAATAT AGAGTATTTAGGGTGCAGTTACCTGACCCAAATAAATTTGGTTTACCTGATAATAGTATTTATAATCCTG AAACACAACGTTTAGTGTGGGCCTGTGCTGGAGTGGAAATTGGCCGTGGTCAGCCTTTAGGTGTTGGCCT TAGTGGGCATCCATTTTATAATAAATTAGATGACACTGAAAGTT…
26	KF444058.1	5588-7099	ATGGCTTTGTGGCGTACTAGTGACAGCAAGGTATATCTTCCTCCCACCCCTGTGTCTCGGGTTGTCAACA CGGATGAATATGTAACTCGCACCGGCATATATTATTATGCGGGCAGCTCTCGTTTATTAACATTAGGACA TCCATATTTTTCCATACCTAAAACTGGCCAAAAGGCCGAAATTCCTAAGGTATCTGCCTATCAGTACAGG GTATTTAGAGTGCACCTACCTGATCCTAATAAATTTGGATTGCCTGATCCACAGTTATATAATCCTGACA CAGAACGCCTGGTGTGGGCCTGTGTTGGTGTTGAAGTTGGTAGAGGACAGCCATTAGGCATTGGCCTTAG TGGAAATCCTTTGTTTAATAAGTTGGATGATACCGAAAACTCTC…
31	KX638481.1	5528-7042	ATGTCTCTGTGGCGGCCTAGCGAGGCTACAGTCTACTTACCACCTGTCCCAGTGTCTAAAGTTGTAAGCA CGGATGAATATGTAACACGAACCAACATATATTATCACGCAGGCAGTGCTAGGCTGCTTACAGTAGGCCA TCCATATTATTCCATACCTAAATCTGACAATCCTAAAAAAATAGTTGTACCAAAGGTGTCAGGATTACAA TATAGGGTATTTAGGGTTCGTTTACCAGATCCAAACAAATTTGGATTTCCTGATACATCTTTTTATAATC CTGAAACTCAACGCTTAGTTTGGGCCTGTGTTGGTTTAGAGGTAGGTCGCGGGCAGCCATTAGGTGTAGG TATTAGTGGTCATCCATTGCTAAATAAATTTGATGACACTGAAA…
33	HQ537707.1	5594-7093	ATGTCCGTGTGGCGGCCTAGTGAGGCCACAGTGTACCTGCCTCCTGTACCTGTATCTAAAGTTGTCAGCA CTGATGAATATGTGTCTCGCACAAGCATTTATTATTATGCTGGTAGTTCCAGACTTCTTGCTGTTGGCCA TCCATATTTTTCTATTAAAAATCCTAATAACGCTAAAAAGTTATTGGTACCCAAAGTATCAGGCTTGCAA TATAGGGTTTTTAGGGTCCGTTTACCAGATCCTAATAAATTTGGATTTCCTGACACCTCCTTTTATAACC CTGATACACAACGATTGGTATGGGCATGTGTAGGCCTTGAAATAGGTAGAGGGCAGCCATTAGGCGTTGG CATAAGTGGTCATCCTTTATTAAACAAATTTGATGACACTGAAA…
35	HQ537730.1	5601-7109	ATGTCTCTGTGGCGGTCTAACGAAGCCACTGTCTACCTGCCTCCAGTGTCAGTGTCTAAGGTTGTTAGCA CTGATGAATATGTAACACGCACAAACATTTACTATCATGCAGGCAGTTCTAGGCTATTAGCTGTAGGTCA CCCATACTATGCTATTAAAAAACAAGATTCTAATAAAATAGCAGTACCCAAGGTATCTGGTTTGCAATAC AGAGTATTTAGAGTAAAATTACCAGATCCTAATAAGTTTGGATTTCCAGACACATCATTTTATGATCCTG CCTCCCAGCGTTTGGTTTGGGCCTGTACAGGCGTTGAAGTAGGTCGTGGTCAGCCATTAGGTGTAGGTAT TAGTGGTCATCCTTTATTAAATAAATTGGATGATACTGAAAATT…
39	KC470249.1	5643-7160	ATGGCTATGTGGCGGTCTAGTGACAGCATGGTGTATTTGCCTCCACCTTCTGTGGCGAAGGTTGTCAATA CTGATGATTATGTTACACGCACAGGCATATATTATTATGCTGGCAGCTCTAGATTATTAACAGTAGGACA TCCATATTTTAAAGTGGGTATGAATGGTGGTCGCAAGCAGGACATTCCAAAGGTGTCTGCATATCAATAT AGGGTATTTCGCGTGACATTGCCCGATCCTAATAAATTCAGTATTCCAGATGCATCCTTATATAATCCAG AAACACAACGTTTAGTATGGGCTTGTGTAGGGGTGGAGGTGGGCAGGGGCCAGCCATTGGGTGTTGGTAT TAGTGGACACCCATTATATAATAGACAGGATGATACTGAAAACT…
45	KC470250.1	5530-7149	ATGGCACACAATATTATTTATGGCCATGGTATTATTATTTTCCTAAAAAACGTAAACGTATTCCCTATTT TTTTGCAGATGGCTTTGTGGCGGCCTAGTGACAGTACGGTATATCTTCCACCACCTTCTGTGGCCAGAGT TGTCAACACTGATGATTATGTGTCTCGCACAAGCATATTTTATCATGCAGGCAGTTCCCGATTATTAACT GTAGGCAATCCATATTTTAGGGTTGTACCTAATGGTGCAGGTAATAAACAGGCTGTTCCTAAGGTATCCG CATATCAGTATAGGGTGTTTAGAGTAGCTTTACCCGATCCTAATAAATTTGGATTACCTGATTCTACTAT ATATAATCCTGAAACACAACGTTTGGTTTGGGCATGTGTAGGTA…
51	KT725857.1	5524-7038	ATGGCATTGTGGCGCACTAATGACAGCAAGGTGTATTTGCCACCTGCACCTGTGTCTCGAATTGTGAATA CAGAAGAATATATCACACGCACCGGCATATATTACTATGCAGGCAGTTCCAGACTAATAACATTAGGACA TCCCTATTTTCCAATACCTAAAACCTCAACGCGTGCTGCTATTCCTAAAGTATCTGCATTTCAATACAGG GTATTTAGGGTACAGTTACCAGATCCTAACAAGTTTGGACTCCCGGATCCAAATTTATATAATCCAGACA CAGATAGGTTGGTGTGGGGTTGTGTGGGCGTTGAGGTGGGCAGAGGACAGCCCCTTGGTGTTGGCCTTAG TGGTCATCCCTTATTTAATAAATATGATGACACAGAAAATTCAC…
52	HQ537751.1	5572-7161	ATGGTACAGATTTTATTTTACATCCTAGTTATTTTTTACTACGTCGCAGGCGTAAACGTTTTCCATATTT TTTTACAGATGTCCGTGTGGCGGCCTAGTGAGGCCACTGTGTACCTGCCTCCTGTACCTGTCTCTAAGGT TGTAAGCACTGATGAGTATGTGTCTCGCACAAGCATCTATTATTATGCAGGCAGTTCTAGATTACTTACA GTAGGACATCCCTATTTTTCTATTAAAAACACCAGTAGTGGTAATGGTAAAAAAGTTTTAGTTCCCAAGG TGTCTGGCCTGCAATACAGGGTATTTAGGATTAAATTGCCGGACCCTAATAAATTTGGTTTTCCAGATAC ATCTTTTTATAACCCCGAAACCCAAAGGTTGGTGTGGGCCTGTA…
53	EF546482.1	5658-7157	ATGGCGGTGTGGCGGCCTAGTGACAGCAAGGTTTATCTGCCTCCTACCCCTGTATCAAAAGTCATTACAA CGGATGCCTATGTAAAACGCACCACTATATTTTATCATGCTGGAAGCTCTCGCTTGCTTACCGTGGGACA TCCTTATTACCCCATTTCTAAATCTGGTAAAACAGACATCCCTAAGGTGTCTGCATTTCAATATAGGGTG TTTAGGGTACGCCTCCCAGATCCTAATAAGTTTGGCCTTCCTGATACAAATATATTTAATCCTGACCAGG AGCGGCTTGTATGGGCCTGTGTAGGGCTAGAGATTGGCCGTGGACAGCCTTTAGGTGTTGGTGTAAGTGG CCATCCACTGTTCAATAGGTTGGATGACACTGAAAGCTCTAGTA…
56	EF177181.1	5406-7097	ATGTGTGGGAAACACCATTTTATTCAGGTCCTGACATGGTGTTGCCTACAGGCCCCAGTACGTGGCCCTT TGTTCCTCAGTCTCCTTATGATGTTACCCATGATGTATATATACAGGGATCCTCCTTTGCATTATGGCCT GTGTATTTTTTTAGACGTAGGCGCCGTAAACGTATTCCCTATTTTTTTGCAGATGGCGACGTGGCGGCCT AGTGAAAATAAGGTGTATCTACCTCCAACACCTGTTTCAAAGGTTGTGGCAACGGATTCCTATGTAAAAC GCACTAGTATATTTTATCATGCAGGCAGTTCACGATTGCTTGCCGTAGGACATCCCTATTACTCTGTGAC TAAGGACAATACCAAAACAAACATTCCCAAAGTTAGTGCATATC…
58	D90400.1	5565-7139	ATGGTGCTGATTTTATGTTGCACCCTAGCTATTTTATTTTGCGTCGCAGACGTAAACGTTTTCCATATTT TTTTGCAGATGTCCGTGTGGCGGCCTAGTGAGGCCACTGTGTACCTGCCTCCTGTGCCTGTGTCTAAGGT TGTAAGCACTGATGAATATGTGTCACGCACAAGCATTTATTATTATGCTGGCAGTTCCAGACTTTTGGCT GTTGGCAATCCATATTTTTCCATCAAAAGTCCCAATAACAATAAAAAAGTATTAGTTCCCAAGGTATCAG GCTTACAGTATAGGGTCTTTAGGGTGCGTTTACCTGATCCCAATAAATTTGGTTTTCCTGATACATCTTT TTATAACCCTGATACACAACGTTTGGTCTGGGCATGTGTAGGCC…
59	KC470266.1	5606-7132	ATGGCTCTATGGCGTTCTAGTGACAACAAGGTGTATCTACCTCCACCTTCGGTAGCTAAGGTTGTCAGCA CTGATGATTATGTCACCCGTACCAGTATTTTCTACCACGCAGGCAGTTCCAGACTTCTTACAGTTGGACA TCCATATTTTAAAGTACCTAAAGGTGGTAATGGTAGACAGGATGTTCCTAAGGTGTCTGCATATCAATAC AGAGTATTTAGGGTTAATTTACCTGATCCTAATAAATTTGGCCTTCCAGATAACACAGTATATGATCCTA ACTCTCAACGCCTGGTCTGGGCCTGTGTAGGTGTTGAAATCGGTCGGGGCCAACCTTTAGGGGTAGGACT TAGTGGTCATCCATTCTATAATAAATTGGATGACACTGAAAACT…
66	KU298928.1	5639-7150	ATGGCGATGTGGCGGCCTAGTGACAATAAGGTGTACCTACCTCCAACACCTGTTTCAAAGGTTGTGGCAA CGGATACATATGTAAAACGTACCAGTATATTTTATCATGCAGGTAGCTCTAGGTTGCTTGCTGTTGGCCA TCCTTATTACTCTGTTTCCAAATCTGGTACCAAAACAAACATCCCTAAAGTTAGTGCATATCAGTATAGA GTGTTTAGGGTACGGTTGCCTGATCCTAATAAGTTTGGCCTTCCTGATCCATCTTTCTATAATCCTGACC AGGAACGTTTGGTATGGGCCTGTGTAGGTTTGGAGGTAGGCCGAGGTCAACCTTTAGGTGCTGGGTTAAG TGGTCATCCATTATTTAATAGGCTGGATGACACTGAGGTCTCTA…
68	FR751039.1	5508-7025	ATGGCATTGTGGCGCTCTAGCGACAACATGGTGTATTTGCCTCCCCCCTCAGTGGCGAAGGTTGTCAATA CAGATGATTACGTAACACGCACTGGCATTTATTACTATGCTGGTACATCTAGGTTATTAACTGTAGGCCA TCCATATTTTAAGGTCCCTATGTCTGGGGGCCGCAAGCAGGACATTCCTAAGGTGTCTGCATATCAATAC AGGGTGTTTAGGATTTCCCTACCTGATCCTAATAAATTTAGTCTTCCTGAGTCTACATTATATAACCCTG ATACGCAGCGATTGGTATGGGCCTGTGTTGGTGTTGAAATAGGTAGGGGGCAGCCATTAGGTGTTGGCCT TAGTGGGCATCCATTATATAATAGGCTAGATGATACTGAGAATT…
73	KU298936.1	5494-7005	ATGTGGCGACCTACTGATGCAAAGGTATACCTGCCCCCTGTGTCTGTGTCTAAGGTTGTAAGCACAGATG AATATGTAACAAGAACAAATATATATTATTATGCAGGTAGCACACGTTTGTTGGCTGTGGGACACCCATA TTTTCCTATCAAGGATTCTCAGAAACGTAAAACCATAGTTCCTAAAGTTTCAGGTTTGCAATACAGGGTG TTTAGGCTTCGTTTACCAGATCCTAATAAATTTGGATTTCCAGATGCATCCTTTTATAATCCTGATAAGG AGCGCCTAGTATGGGCCTGTTCTGGTGTGGAGGTTGGACGTGGACAACCCTTAGGTATAGGTACTAGTGG CAATCCATTTATGAATAAATTAGATGATACTGAAAATGCTCCTA…
82	KF436802.1	5478-7082	ATGCTATTGTTATACAAGGTGGGGATTACTATTTGTGGCCCTATACATATTTATTACGCAAACGCCGTAA ACGTATACCCTATTTTTTTGCAGATGGCTTTGTGGCGTACTAATGACAGCAAGGTATATTTACCACCTGC ACCAGTGTCCCGAATTGTCAACACAGAAGAATATATAACCCGCACCGGCATATATTATTATGCAGGCAGT TCCAGACTTATTACATTAGGCCATCCATATTTTTCAATACCTAAAACCAGTACACGTGCTGAAATACCTA AGGTATCTGCCTTTCAGTATAGGGTGTTTAGGGTACAGTTACCTGACCCCAACAAATTTGGTCTTCCTGA TCCTAATTTGTTTAATCCAGACACAGATCGTTTGGTGTGGGGGT…
